# Supplementary material for: Machine learning-based radiomic analysis and growth visualization for ablation site recurrence diagnosis in follow-up CT
Source: Abdom Radiol (NY). 2024 Jan 30;49(4):1122–31. doi: 10.1007/s00261-023-04178-4 (PMC10955006; doi:10.1007/s00261-023-04178-4)
Supplement: Supplementary file 1 — Supplementary file1 (XLSX 10 kb) [file 261_2023_4178_MOESM1_ESM.xlsx]

## Sheet: Sheet1
Feature list for XG Boost classifier
Feature name	Feature weights
original_shape_Flatness	0.00184226
original_shape_LeastAxisLength	0.017204
original_shape_MajorAxisLength	0.000469278
original_shape_MinorAxisLength	8.76029e-06
original_firstorder_Entropy	0.0721516
original_firstorder_Mean	1.46616e-05
original_firstorder_Skewness	0.000139421
original_firstorder_TotalEnergy	0.000419895
original_glcm_Autocorrelation	0.00113141
original_glcm_ClusterShade	0.000164696
original_glcm_DifferenceEntropy	0.0374124
original_glcm_Id	0.0471311
original_glcm_Idmn	0.00947998
original_glcm_SumAverage	0.00179682
original_glrlm_LongRunLowGrayLevelEmphasis	5.92724e-05
original_glszm_LargeAreaEmphasis	0.140833
original_glszm_LargeAreaHighGrayLevelEmphasis	4.33894e-05
original_glszm_LargeAreaLowGrayLevelEmphasis	0.0441611
original_glszm_LowGrayLevelZoneEmphasis	0.000388626
original_glszm_SizeZoneNonUniformity	3.66145e-05
original_ngtdm_Busyness	0.00113139
original_ngtdm_Strength	0.00536746
log-sigma-1-mm-3D_firstorder_Entropy	0.0681451
log-sigma-1-mm-3D_firstorder_MeanAbsoluteDeviation	0.000793275
log-sigma-1-mm-3D_firstorder_Mean	0.00455697
log-sigma-1-mm-3D_firstorder_Uniformity	0.0817057
log-sigma-1-mm-3D_glcm_ClusterProminence	0.0679111
log-sigma-1-mm-3D_glcm_ClusterTendency	0.0764103
log-sigma-1-mm-3D_glcm_Contrast	0.000154704
log-sigma-1-mm-3D_glcm_SumEntropy	0.152464
log-sigma-1-mm-3D_glrlm_GrayLevelVariance	0.000135022
log-sigma-1-mm-3D_glszm_SmallAreaEmphasis	0.0215185
log-sigma-1-mm-3D_gldm_DependenceNonUniformityNormalized	0.0246164
log-sigma-1-mm-3D_gldm_GrayLevelNonUniformity	0.0189772
log-sigma-3-mm-3D_glcm_DifferenceAverage	0.0527886
log-sigma-3-mm-3D_glrlm_RunEntropy	0.00272929
log-sigma-3-mm-3D_glrlm_RunLengthNonUniformityNormalized	0.00605556
log-sigma-3-mm-3D_glszm_SmallAreaLowGrayLevelEmphasis	2.04358e-05
log-sigma-3-mm-3D_ngtdm_Busyness	0.00196481
log-sigma-3-mm-3D_ngtdm_Contrast	0.0376653
